# Supplementary material for: Evaluation of Formalin-Inactivated Vaccine Efficacy against Red Seabream Iridovirus (RSIV) in Laboratory and Field Conditions
Source: Vaccines (Basel). 2024 Jun 19;12(6):680. doi: 10.3390/vaccines12060680 (PMC11209460; doi:10.3390/vaccines12060680)
Supplement: Supplementary file 1 [file vaccines-12-00680-s001.zip]

Archive with 1 entries (1 files):
- vaccines-3049678-supplementary.pdf
